# Supplementary material for: The Relation between Red Meat and Whole-Grain Intake and the Colonic Mucosal Barrier: A Cross-Sectional Study
Source: Nutrients. 2020 Jun 12;12(6):1765. doi: 10.3390/nu12061765 (PMC7353246; doi:10.3390/nu12061765)
Supplement: Supplementary file 1 [file nutrients-12-01765-s001.zip]

Archive with 5 entries (5 files):
- Supplementary materials/Figure S1.pdf
- Supplementary materials/Stata output 1.pdf
- Supplementary materials/Stata output2.pdf
- Supplementary materials/Stata output3.pdf
- Supplementary materials/Supplementary table S1.pdf
